# Supplementary material for: Carbapenem-Resistant Enterobacteriaceae (CRE) among Children with Cancer: Predictors of Mortality and Treatment Outcome
Source: Antibiotics (Basel). 2023 Feb 17;12(2):405. doi: 10.3390/antibiotics12020405 (PMC9952844; doi:10.3390/antibiotics12020405)
Supplement: Supplementary file 1 [file antibiotics-12-00405-s001.zip]

Archive with 1 entries (1 files):
- antibiotics-2188576-supplementary.pdf
